# Supplementary material for: Changes in carotid artery texture by ultrasound and elastin features in a murine model
Source: Front Cardiovasc Med. 2023 Jul 25;10:1215449. doi: 10.3389/fcvm.2023.1215449 (PMC10407807; doi:10.3389/fcvm.2023.1215449)
Supplement: Supplementary file 1 [file Table1.xlsx]

## Sheet: Sheet1
Mouse_ID	Male=0,_Female=1	Visit_Name age of mouse in weeks	Image_Name for Grayscale Analysis (LC=Left carotid, RC=Right carotid)	Sgld_Asm	Sgld_Hom	Median	Entr	Gldm_Con	NumberofELeftastinFibers	Thickness (um)	minDistance(um)	maxDistiance(um)	meanDistance(um)	stdDistance(um)	medianDistance(um)	PlqScoreSide
G1M1R1	0	6	G1M1R1-6-LCn	0.001	0.114	103.525	4.61	192.657
G1M1R1	0	6	G1M1R1-6-RC2n	0.0012	0.131	85.625	4.646	187.318
G1M2L1	0	6	G1M2L1-6-LCn	0.0012	0.101	97.289	4.662	270.958
G1M2L1	0	6	G1M2L1-6-RCn	0.0017	0.113	94.5	4.571	310.999
G1M3R1L1	0	6	G1M3R1L1-6-LCn	0.0012	0.148	116.643	4.438	146.362
G1M3R1L1	0	6	G1M3R1L1-6-RCn	0.0012	0.143	116.125	4.719	131.306
G1M4NT	0	6	G1M4NT-6-LCn	0.0022	0.206	107.422	4.142	55.113
G1M4NT	0	6	G1M4NT-6-RCn	0.002	0.171	127.37	4.334	82.195
G1M5NT	0	6	G1M5NT-6-LCedvn-NOT Measueable(Grayscale)						6.38048	41.9241	3.5418	11.1669	6.96518	3.21851	6.68397	0
G1M5NT	0	6	G1M5NT-6-RCn	0.0014	0.134	57.5	4.492	149.615	4.26236	23.5575	4.03746	8.65923	6.31165	2.36171	6.34666	0
G2M1R1	1	6	G2M1R1-6-LC2n	0.0025	0.22	121.933	4.09	58.162
G2M1R1	1	6	G2M1R1-6-RCn	0.0013	0.142	76.206	4.516	82.235
G2M2L1	1	6	G2M2L1-6-LC2n	0.0011	0.118	100.631	4.356	163.68	4.24425	22.4148	3.42805	8.55305	6.17692	2.62432	6.53364	0
G2M2L1	1	6	G2M2L1-6-RCn	0.0012	0.152	85.079	4.367	85.196	3.70877	17.6041	2.94353	5.98551	4.48356	1.77765	4.56042	0
G2M3R1L1	1	6	G2M3R1L1-6-LCn	0.0012	0.105	95.618	4.686	180.225
G2M3R1L1	1	6	G2M3R1L1-6-RC2n	0.0014	0.158	110.182	4.584	134.205
G2M4NT	1	6	G2M4NT-6-LCn	0.0016	0.166	103.586	4.462	123.03
G2M4NT	1	6	G2M4NT-6-RCn	0.0011	0.12	104.5	4.472	182.946
G2M5L1	1	6	G2M5L1-6-LCn	0.0013	0.113	107.5	4.642	248.659
G2M5L1	1	6	G2M5L1-6-RCn	0.0023	0.204	140.476	4.33	106.667
G1M1R1	0	16	G1M1R1-16-LCn	0.0015	0.181	36.714	4.498	137.906
G1M1R1	0	16	G1M1R1-16-RCn	0.0011	0.1	70.75	4.681	223.627
G1M2L1	0	16	G1M2L1-16-LCn	0.0018	0.123	58.038	4.211	178.462
G1M2L1	0	16	G1M2L1-16-RC2n	0.0015	0.147	49.471	4.249	95.223
G1M3R1L1	0	16	G1M3R1L1-16-LCn	0.0017	0.147	104.583	4.586	136.913
G1M3R1L1	0	16	G1M3R1L1-16-RCn	0.0013	0.184	69.786	4.527	94.055
G1M4NT	0	16	G1M4NT-16-LCn	0.0018	0.097	117.105	4.416	198.502	2.91336	57.6808	8.99205	12.5363	10.7068	2.37356	10.6413	1
G1M4NT	0	16	G1M4NT-16-RCn	0.0029	0.183	142.761	4.183	182.762	3.24147	25.1089	6.65991	11.2281	8.51413	2.59608	7.89382	2
G2M1R1	1	16	G2M1R1-16-LCn	0.002	0.193	59.1	4.686	80.157
G2M1R1	1	16	G2M1R1-16-RC3n	0.0015	0.154	91.167	4.512	176.735
G2M3R1L1	1	16	G2M3R1L1-16-LC3n	0.0022	0.148	111.025	4.686	282
G2M3R1L1	1	16	G2M3R1L1-16-RCn	0.0015	0.129	62.5	4.368	159.232
G2M4NT	1	16	G2M4NT-16-LCn	0.0011	0.113	51.5	4.37	121.933	3.04786	16.5074	5.60829	8.8021	7.12614	2.0139	7.06526	0
G2M4NT	1	16	G2M4NT-16-RC3n	0.0012	0.14	34.472	4.414	108.933	3.66504	23.1517	5.28982	10.0572	7.50994	2.70772	7.31375	0
G2M5L1	1	16	G2M5L1-16-LC2n	0.0014	0.074	70.444	4.481	228.782
G2M5L1	1	16	G2M5L1-16-RCn	0.0011	0.12	76.522	4.618	183.9
G1M1R1	0	24	G1M1R1-24-LC2n	0.0017	0.216	40.8	4.281	77.641	3.02323	29.2481	9.72781	14.5244	12.0626	3.18495	11.9465	2
G1M1R1	0	24	G1M1R1-24-RC2n	0.0024	0.143	122.5	4.403	183.597	3.96632	22.0903	3.73476	8.33184	5.84259	2.50758	5.51265	2
G1M2L1	0	24	G1M2L1-24-LC2n	0.0015	0.181	84.633	4.315	77.277	3.66536	23.7029	4.7481	9.91917	7.20564	3.01596	6.93888	2
G1M2L1	0	24	G1M2L1-24-RCn	0.0015	0.175	130	4.399	70.166	3.25	18.1369	8.49612	11.2331	9.58207	1.66074	9.29953	2
G1M3R1L1	0	24	G1M3R1L1-24-LC3n	0.0017	0.231	141.158	4.532	46.171	3.93433	18.7079	3.68644	7.06618	5.27131	1.73436	5.13966	2
G1M3R1L1	0	24	G1M3R1L1-24-RC3n	0.0018	0.155	49.7	4.473	145.232	3.70434	19.9473	3.92068	8.18837	5.96036	2.56835	5.79001	2
G2M1R1	1	24	G2M1R1-24-LC2n	0.0012	0.115	74.375	4.519	130.867	3.16667	22.6578	5.72804	9.86707	7.84032	2.86699	7.92583	4
G2M1R1	1	24	G2M1R1-24-RC2n	0.0024	0.163	131.676	4.564	238.065	3.49256	16.4797	3.83207	6.27605	5.01184	1.4077	4.9547	2
G2M3R1L1	1	24	G2M3R1L1-24-LCn	0.0023	0.18	129	4.18	94.358	3.53782	17.5445	4.18405	6.75355	5.43383	1.46201	5.3765	2
G2M3R1L1	1	24	G2M3R1L1-24-RC2n	0.0012	0.142	96.761	4.427	121.75	3.68899	18.7253	3.79841	7.29571	5.45274	2.09613	5.29954	3
G2M5L1	1	24	G2M5L1-24-LC2n	0.0013	0.125	142.222	4.696	131.692	3.4223	18.8857	5.09583	8.07145	6.57275	1.82764	6.55098	4
G2M5L1	1	24	G2M5L1-24-RC2n	0.0013	0.1	126.722	4.575	160.967	No RT side elastin data							1
